# Supplementary material for: Patterns of vascular access among chronic kidney disease patients on maintenance hemodialysis at Muhimbili National Hospital. A single centre cross-sectional study
Source: PLOS Glob Public Health. 2024 Nov 20;4(11):e0003678. doi: 10.1371/journal.pgph.0003678 (PMC11578468; doi:10.1371/journal.pgph.0003678)
Supplement: S1 Data — (XLSX) [file pgph.0003678.s002.xlsx]

## Sheet: Sheet1
ID	AGE		SEX	OCCUPATION	CAUSE OF CKD	PAYMENT MODE	FREQUENCY-HD	INITIAL ACCESS	SITE OF ACCESS	CURRENT ACCESS	CHANGE OF ACCESS	FREQUENCY OF CHANGE	MONTHS WITH CATHETER
4	16		M	UNEMPLOYED	HTN	CASH	2	NON TUNNELED	FEMORAL	NON TUNNELED	YES	1	10
67	16		F	EMPLOYED	DM	INSURANCE	3	NON TUNNELED	JUGULAR	NON TUNNELED	YES	1	3
75	18		F	UNEMPLOYED	UNKNOWN	INSURANCE	3	NON TUNNELED	JUGULAR	NON TUNNELED	YES	1	6
8	18		M	UNEMPLOYED	HTN	CASH	2	NON TUNNELED	FEMORAL	NON TUNNELED	YES	1	5
46	18		M	RETIRED	HTN	INSURANCE	3	NON TUNNELED	FEMORAL	NON TUNNELED	YES	1	12
154	19		F	RETIRED	Combined DM-HTN	CASH	2	NON TUNNELED	JUGULAR	NON TUNNELED	YES	1	8
7	21		M	UNEMPLOYED	Combined DM-HTN	CASH	2	NON TUNNELED	FEMORAL	NON TUNNELED	YES	1	6
89	23		M	RETIRED	HTN	CASH	2	NON TUNNELED	JUGULAR	NON TUNNELED	YES	1	19
169	23		M	UNEMPLOYED	Combined DM-HTN	INSURANCE	3	NON TUNNELED	JUGULAR	NON TUNNELED	YES	2	18
179	23		F	UNEMPLOYED	HTN	INSURANCE	3	NON TUNNELED	FEMORAL	NON TUNNELED	YES	2	5
20	24		F	UNEMPLOYED	DM	INSURANCE	3	NON TUNNELED	JUGULAR	NON TUNNELED	YES	2	7
15	28		M	SELF EMPLOYED	UNKNOWN	CASH	1	NON TUNNELED	FEMORAL	NON TUNNELED	YES	3	8
48	28		M	EMPLOYED	HTN	CASH	2	NON TUNNELED	JUGULAR	NON TUNNELED	YES	3	24
61	28		M	RETIRED	HTN	CASH	2	NON TUNNELED	FEMORAL	NON TUNNELED	YES	3	14
39	29		F	UNEMPLOYED	HTN	CASH	1	NON TUNNELED	FEMORAL	NON TUNNELED	YES	3	7
50	30		M	RETIRED	HTN	CASH	2	NON TUNNELED	JUGULAR	NON TUNNELED	YES	3	8
171	30		F	UNEMPLOYED	GN	INSURANCE	3	NON TUNNELED	JUGULAR	TUNNELED	YES	NA	2
51	31		F	UNEMPLOYED	UNKNOWN	INSURANCE	3	NON TUNNELED	JUGULAR	AVF	YES	NA	11
128	31		F	UNEMPLOYED	HTN	CASH	2	NON TUNNELED	JUGULAR	NON TUNNELED	NO	NA	23
125	31		M	UNEMPLOYED	GN	INSURANCE	3	NON TUNNELED	JUGULAR	TUNNELED	YES	NA	12
45	32		M	STUDENT	SICKLE CELL	INSURANCE	3	NON TUNNELED	FEMORAL	NON TUNNELED	NO	NA	6
184	32		F	UNEMPLOYED	GN	INSURANCE	3	NON TUNNELED	JUGULAR	AVF	YES	NA	5
135	32		M	UNEMPLOYED	DM	CASH	2	NON TUNNELED	JUGULAR	AVF	YES	NA	8
57	32		M	UNEMPLOYED	HTN	CASH	2	NON TUNNELED	JUGULAR	AVF	YES	NA	12
35	33		F	SELF EMPLOYED	GN	INSURANCE	3	NON TUNNELED	JUGULAR	TUNNELED	YES	NA	15
117	34		M	EMPLOYED	UNKNOWN	CASH	2	NON TUNNELED	JUGULAR	NON TUNNELED	NO	NA	4
26	34		M	EMPLOYED	GN	CASH	2	NON TUNNELED	JUGULAR	NON TUNNELED	NO	NA	4
92	34		F	UNEMPLOYED	HTN	INSURANCE	3	NON TUNNELED	FEMORAL	TUNNELED	YES	NA	18
18	36		M	UNEMPLOYED	GN	CASH	2	NON TUNNELED	FEMORAL	AVF	YES	NA	11
25	36		M	EMPLOYED	UNKNOWN	CASH	2	NON TUNNELED	FEMORAL	AVF	YES	NA	11
47	37		F	UNEMPLOYED	GN	INSURANCE	3	NON TUNNELED	JUGULAR	AVF	YES	NA	3
143	38		F	EMPLOYED	GN	INSURANCE	3	NON TUNNELED	JUGULAR	AVF	YES	NA	2
145	38		M	EMPLOYED	HTN	INSURANCE	3	NON TUNNELED	JUGULAR	AVF	YES	NA	3
76	39		F	EMPLOYED	DM	INSURANCE	3	NON TUNNELED	JUGULAR	NON TUNNELED	NO	NA	5
190	39		M	UNEMPLOYED	HTN	CASH	2	NON TUNNELED	JUGULAR	AVF	YES	NA	14
97	40		M	UNEMPLOYED	HTN	CASH	1	NON TUNNELED	JUGULAR	AVF	YES	NA	9
110	40		F	UNEMPLOYED	GN	INSURANCE	3	NON TUNNELED	JUGULAR	TUNNELED	YES	NA	12
167	40		F	UNEMPLOYED	UNKNOWN	INSURANCE	3	NON TUNNELED	JUGULAR	AVF	YES	NA	12
99	40		M	EMPLOYED	GN	INSURANCE	3	NON TUNNELED	JUGULAR	AVF	YES	NA	4
197	40		M	EMPLOYED	HIVAN	CASH	3	NON TUNNELED	FEMORAL	NON TUNNELED	NO	NA	3
124	41		F	EMPLOYED	HTN	INSURANCE	3	NON TUNNELED	JUGULAR	TUNNELED	YES	NA	12
53	41		M	UNEMPLOYED	DM	CASH	2	NON TUNNELED	JUGULAR	NON TUNNELED	NO	NA	5
78	41		M	UNEMPLOYED	GN	INSURANCE	3	NON TUNNELED	JUGULAR	NON TUNNELED	NO	NA	8
101	41		F	EMPLOYED	DM	INSURANCE	3	AVF	NA	AVF	NO	NA	11
23	42		M	EMPLOYED	HTN	CASH	2	NON TUNNELED	JUGULAR	NON TUNNELED	NO	NA	4
133	42		F	UNEMPLOYED	HTN	CASH	2	NON TUNNELED	JUGULAR	TUNNELED	YES	NA	8
195	42		M	UNEMPLOYED	HTN	INSURANCE	3	NON TUNNELED	JUGULAR	AVF	YES	NA	8
13	43		F	UNEMPLOYED	HTN	CASH	2	NON TUNNELED	JUGULAR	AVF	YES	NA	5
122	43		F	UNEMPLOYED	HTN	INSURANCE	3	NON TUNNELED	JUGULAR	AVF	YES	NA	9
137	43		M	EMPLOYED	HTN	INSURANCE	3	NON TUNNELED	JUGULAR	AVF	YES	NA	4
49	44		M	UNEMPLOYED	DM	CASH	2	NON TUNNELED	JUGULAR	AVF	YES	NA	13
65	44		M	UNEMPLOYED	HTN	CASH	2	NON TUNNELED	JUGULAR	NON TUNNELED	NO	NA	3
85	44		M	EMPLOYED	HTN	INSURANCE	3	NON TUNNELED	JUGULAR	TUNNELED	YES	NA	5
120	44		F	UNEMPLOYED	HTN	INSURANCE	3	NON TUNNELED	FEMORAL	AVF	YES	NA	6
129	44		F	UNEMPLOYED	Combined DM-HTN	INSURANCE	3	NON TUNNELED	FEMORAL	TUNNELED	YES	NA	3
42	45		F	UNEMPLOYED	DM	CASH	2	NON TUNNELED	FEMORAL	TUNNELED	YES	NA	9
126	45		F	EMPLOYED	HTN	INSURANCE	3	NON TUNNELED	FEMORAL	TUNNELED	YES	NA	11
5	45		M	SELF	HTN	CASH	2	NON TUNNELED	JUGULAR	AVF	YES	NA	14
77	45		M	UNEMPLOYED	HTN	CASH	2	NON TUNNELED	FEMORAL	AVF	YES	NA	6
38	46		M	EMPLOYED	HTN	CASH	2	NON TUNNELED	JUGULAR	AVF	YES	NA	12
181	47		F	UNEMPLOYED	HTN	CASH	2	NON TUNNELED	FEMORAL	NON TUNNELED	NO	NA	4
189	47		M	EMPLOYED	HTN	CASH	2	NON TUNNELED	JUGULAR	NON TUNNELED	NO	NA	14
11	47		F	UNEMPLOYED	HTN	CASH	2	NON TUNNELED	JUGULAR	TUNNELED	YES	NA	4
55	47		F	EMPLOYED	DM	INSURANCE	3	NON TUNNELED	JUGULAR	AVF	YES	NA	3
170	48		M	EMPLOYED	HTN	INSURANCE	3	NON TUNNELED	JUGULAR	AVF	YES	NA	3
150	48		M	UNEMPLOYED	DM	INSURANCE	3	NON TUNNELED	JUGULAR	TUNNELED	YES	NA	5
166	48		F	EMPLOYED	HTN	INSURANCE	3	NON TUNNELED	JUGULAR	TUNNELED	YES	NA	11
176	49		M	UNEMPLOYED	HTN	CASH	2	NON TUNNELED	JUGULAR	TUNNELED	YES	NA	2
41	50		M	UNEMPLOYED	HTN	CASH	2	NON TUNNELED	JUGULAR	AVF	YES	NA	1
112	50		M	UNEMPLOYED	HTN	CASH	2	NON TUNNELED	JUGULAR	AVF	YES	NA	3
183	50		M	EMPLOYED	HTN	CASH	2	NON TUNNELED	JUGULAR	TUNNELED	YES	NA	12
104	51		F	UNEMPLOYED	GN	INSURANCE	3	NON TUNNELED	FEMORAL	AVF	YES	NA	13
87	52		F	EMPLOYED	DM	INSURANCE	3	NON TUNNELED	FEMORAL	AVF	YES	NA	12
95	52		F	UNEMPLOYED	HTN	CASH	2	NON TUNNELED	JUGULAR	AVF	YES	NA	4
134	52		F	UNEMPLOYED	DM	CASH	2	NON TUNNELED	JUGULAR	NON TUNNELED	NO	NA	4
37	53		F	UNEMPLOYED	DM	CASH	2	NON TUNNELED	JUGULAR	TUNNELED	YES	NA	12
200	53		M	EMPLOYED	DM	INSURANCE	3	NON TUNNELED	JUGULAR	AVF	YES	NA	13
86	53		F	EMPLOYED	UNKNOWN	CASH	2	NON TUNNELED	JUGULAR	TUNNELED	YES	NA	14
119	54		F	UNEMPLOYED	HTN	CASH	2	NON TUNNELED	JUGULAR	TUNNELED	YES	NA	7
19	54		M	EMPLOYED	HTN	CASH	2	NON TUNNELED	JUGULAR	TUNNELED	YES	NA	4
54	54		F	RETIRED	HTN	CASH	2	NON TUNNELED	JUGULAR	TUNNELED	YES	NA	16
74	54		M	UNEMPLOYED	UNKNOWN	CASH	2	NON TUNNELED	JUGULAR	TUNNELED	YES	NA	10
121	54		F	EMPLOYED	HTN	CASH	2	NON TUNNELED	JUGULAR	TUNNELED	YES	NA	8
131	54		M	EMPLOYED	DM	CASH	2	NON TUNNELED	JUGULAR	TUNNELED	YES	NA	3
157	54		M	UNEMPLOYED	HTN	CASH	2	NON TUNNELED	JUGULAR	NON TUNNELED	NO	NA	12
182	54		M	RETIRED	DM	INSURANCE	3	NON TUNNELED	JUGULAR	AVF	YES	NA	12
82	55		M	EMPLOYED	DM	INSURANCE	3	NON TUNNELED	JUGULAR	AVF	YES	NA	11
155	55		M	UNEMPLOYED	DM	CASH	2	NON TUNNELED	JUGULAR	TUNNELED	YES	NA	6
188	55		F	UNEMPLOYED	HTN	CASH	2	NON TUNNELED	JUGULAR	AVF	YES	NA	5
12	55		M	EMPLOYED	HTN	INSURANCE	3	NON TUNNELED	JUGULAR	TUNNELED	YES	NA	14
29	55		M	UNEMPLOYED	Combined DM-HTN	CASH	2	NON TUNNELED	FEMORAL	TUNNELED	YES	NA	4
130	55		M	UNEMPLOYED	HTN	INSURANCE	3	NON TUNNELED	JUGULAR	TUNNELED	YES	NA	5
160	55		F	UNEMPLOYED	HTN	CASH	2	NON TUNNELED	JUGULAR	TUNNELED	YES	NA	12
14	56		M	RETIRED	DM	CASH	2	NON TUNNELED	JUGULAR	TUNNELED	YES	NA	12
33	56		M	RETIRED	DM	INSURANCE	3	NON TUNNELED	FEMORAL	TUNNELED	YES	NA	6
83	56		F	EMPLOYED	DM	CASH	2	NON TUNNELED	FEMORAL	TUNNELED	YES	NA	12
175	56		F	UNEMPLOYED	OBSTRUCTIVE	INSURANCE	2	NON TUNNELED	JUGULAR	AVF	YES	NA	5
186	57		M	UNEMPLOYED	HTN	INSURANCE	3	NON TUNNELED	FEMORAL	AVF	YES	NA	12
198	57		F	UNEMPLOYED	HTN	INSURANCE	2	NON TUNNELED	JUGULAR	AVF	YES	NA	11
10	57		M	UNEMPLOYED	HTN	CASH	2	NON TUNNELED	JUGULAR	NON TUNNELED	NO	NA	4
24	57		F	EMPLOYED	HTN	INSURANCE	3	NON TUNNELED	JUGULAR	NON TUNNELED	NO	NA	8
149	57		M	UNEMPLOYED	HTN	CASH	3	NON TUNNELED	JUGULAR	NON TUNNELED	NO	NA	3
31	58		M	RETIRED	GN	CASH	2	NON TUNNELED	JUGULAR	TUNNELED	YES	NA	3
165	58		M	EMPLOYED	DM	INSURANCE	3	NON TUNNELED	JUGULAR	TUNNELED	YES	NA	12
168	58		M	UNEMPLOYED	HIVAN	INSURANCE	3	NON TUNNELED	JUGULAR	TUNNELED	YES	NA	7
107	58		M	UNEMPLOYED	DM	INSURANCE	3	AVF	NA	AVF	NO	NA	8
108	58		M	UNEMPLOYED	HTN	INSURANCE	3	AVF	NA	AVF	NO	NA	NA
123	58		M	UNEMPLOYED	DM	CASH	2	NON TUNNELED	JUGULAR	NON TUNNELED	NO	NA	3
158	58		M	EMPLOYED	UNKNOWN	CASH	2	NON TUNNELED	JUGULAR	TUNNELED	YES	NA	4
164	58		M	UNEMPLOYED	HTN	CASH	2	NON TUNNELED	JUGULAR	TUNNELED	YES	NA	3
60	59		M	EMPLOYED	HTN	INSURANCE	3	NON TUNNELED	JUGULAR	AVF	YES	NA	13
102	59		M	RETIRED	HTN	INSURANCE	3	NON TUNNELED	JUGULAR	AVF	YES	NA	4
40	59		M	RETIRED	DM	INSURANCE	3	NON TUNNELED	JUGULAR	AVF	YES	NA	12
136	59		F	RETIRED	HIVAN	CASH	2	NON TUNNELED	JUGULAR	TUNNELED	YES	NA	12
141	59		M	UNEMPLOYED	DM	INSURANCE	3	NON TUNNELED	JUGULAR	TUNNELED	YES	NA	7
147	59		M	RETIRED	DM	CASH	2	NON TUNNELED	FEMORAL	TUNNELED	YES	NA	3
178	59		M	UNEMPLOYED	HIVAN	CASH	2	NON TUNNELED	JUGULAR	TUNNELED	YES	NA	12
70	60		F	RETIRED	HTN	CASH	2	NON TUNNELED	JUGULAR	TUNNELED	YES	NA	4
105	60		M	EMPLOYED	HTN	INSURANCE	3	NON TUNNELED	JUGULAR	AVF	YES	NA	11
113	60		M	EMPLOYED	DM	INSURANCE	2	NON TUNNELED	JUGULAR	AVF	YES	NA	6
115	60		F	EMPLOYED	GN	CASH	2	NON TUNNELED	JUGULAR	TUNNELED	YES	NA	2
2	60		F	UNEMPLOYED	HTN	CASH	2	NON TUNNELED	JUGULAR	TUNNELED	YES	NA	4
3	60		M	UNEMPLOYED	HIVAN	INSURANCE	3	NON TUNNELED	JUGULAR	TUNNELED	YES	NA	12
6	60		F	UNEMPLOYED	HTN	CASH	2	NON TUNNELED	JUGULAR	TUNNELED	YES	NA	5
17	60		M	UNEMPLOYED	DM	INSURANCE	3	NON TUNNELED	FEMORAL	TUNNELED	YES	NA	8
32	60		M	EMPLOYED	DM	INSURANCE	3	NON TUNNELED	JUGULAR	AVF	YES	NA	4
71	60		F	EMPLOYED	HIVAN	INSURANCE	3	NON TUNNELED	JUGULAR	AVF	YES	NA	3
151	60		F	UNEMPLOYED	DM	INSURANCE	3	AVF	NA	AVF	NO	NA	6
106	60		M	EMPLOYED	HTN	INSURANCE	3	NON TUNNELED	JUGULAR	AVF	YES	NA	5
159	60		M	UNEMPLOYED	DM	INSURANCE	3	NON TUNNELED	JUGULAR	NON TUNNELED	NO	NA	5
81	61		F	UNEMPLOYED	Combined DM-HTN	CASH	2	NON TUNNELED	JUGULAR	NON TUNNELED	NO	NA	4
162	61		M	RETIRED	HTN	CASH	3	NON TUNNELED	FEMORAL	NON TUNNELED	NO	NA	5
93	61		F	UNEMPLOYED	UNKNOWN	INSURANCE	3	NON TUNNELED	JUGULAR	NON TUNNELED	NO	NA	5
100	61		F	UNEMPLOYED	HIVAN	CASH	2	NON TUNNELED	FEMORAL	TUNNELED	YES	NA	6
163	61		M	UNEMPLOYED	HIVAN	CASH	2	NON TUNNELED	FEMORAL	TUNNELED	YES	NA	5
96	62		F	RETIRED	DM	CASH	2	NON TUNNELED	JUGULAR	AVF	YES	NA	6
72	62		F	RETIRED	HTN	INSURANCE	3	NON TUNNELED	JUGULAR	AVF	YES	NA	1
36	62		F	UNEMPLOYED	HTN	CASH	2	NON TUNNELED	JUGULAR	TUNNELED	YES	NA	5
193	62		F	RETIRED	HTN	INSURANCE	3	NON TUNNELED	JUGULAR	TUNNELED	YES	NA	6
199	62		F	RETIRED	HTN	INSURANCE	3	NON TUNNELED	JUGULAR	TUNNELED	YES	NA	3
84	63		F	RETIRED	DM	INSURANCE	3	NON TUNNELED	JUGULAR	AVF	YES	NA	7
191	63		M	RETIRED	UNKNOWN	INSURANCE	3	NON TUNNELED	JUGULAR	NON TUNNELED	NO	NA	5
21	63		M	UNEMPLOYED	UNKNOWN	INSURANCE	2	NON TUNNELED	FEMORAL	TUNNELED	YES	NA	7
111	63		F	UNEMPLOYED	HTN	CASH	2	NON TUNNELED	JUGULAR	TUNNELED	YES	NA	6
142	63		F	UNEMPLOYED	HTN	CASH	2	NON TUNNELED	FEMORAL	TUNNELED	YES	NA	12
185	64		F	RETIRED	DM	INSURANCE	3	NON TUNNELED	JUGULAR	AVF	YES	NA	11
192	64		F	UNEMPLOYED	Combined DM-HTN	INSURANCE	3	NON TUNNELED	JUGULAR	AVF	YES	NA	2
196	64		M	UNEMPLOYED	HTN	CASH	2	NON TUNNELED	JUGULAR	TUNNELED	YES	NA	13
44	64		M	UNEMPLOYED	HTN	CASH	2	NON TUNNELED	FEMORAL	TUNNELED	YES	NA	5
139	64		M	RETIRED	DM	INSURANCE	3	NON TUNNELED	FEMORAL	AVF	YES	NA	7
30	65		F	UNEMPLOYED	DM	CASH	2	NON TUNNELED	JUGULAR	AVF	YES	NA	3
43	65		M	UNEMPLOYED	DM	INSURANCE	3	NON TUNNELED	JUGULAR	AVF	YES	NA	1
59	65		F	UNEMPLOYED	UNKNOWN	INSURANCE	3	NON TUNNELED	JUGULAR	NON TUNNELED	NO	NA	7
88	65		F	UNEMPLOYED	HTN	CASH	2	NON TUNNELED	FEMORAL	TUNNELED	YES	NA	9
180	65		M	UNEMPLOYED	HTN	INSURANCE	3	NON TUNNELED	JUGULAR	AVF	YES	NA	11
187	65		F	RETIRED	HTN	INSURANCE	3	NON TUNNELED	JUGULAR	AVF	YES	NA	7
138	65		M	UNEMPLOYED	DM	INSURANCE	3	AVF	NA	AVF	NO	NA	12
172	65		M	RETIRED	HTN	CASH	2	NON TUNNELED	JUGULAR	AVF	YES	NA	5
194	65		M	RETIRED	DM	INSURANCE	3	NON TUNNELED	JUGULAR	AVF	YES	NA	7
58	66		M	RETIRED	Combined DM-HTN	INSURANCE	3	NON TUNNELED	JUGULAR	AVF	YES	NA	6
68	66		F	UNEMPLOYED	HTN	INSURANCE	3	NON TUNNELED	FEMORAL	TUNNELED	YES	NA	7
116	66		F	UNEMPLOYED	Combined DM-HTN	INSURANCE	3	NON TUNNELED	JUGULAR	TUNNELED	YES	NA	2
148	66		M	UNEMPLOYED	Combined DM-HTN	INSURANCE	3	NON TUNNELED	FEMORAL	TUNNELED	YES	NA	5
63	66		F	UNEMPLOYED	DM	INSURANCE	3	NON TUNNELED	FEMORAL	AVF	YES	NA	5
22	66		F	RETIRED	DM	INSURANCE	3	NON TUNNELED	FEMORAL	AVF	YES	NA	4
52	66		M	RETIRED	DM	INSURANCE	3	AVF	NA	AVF	NO	NA	NA
62	66		M	UNEMPLOYED	HTN	CASH	2	NON TUNNELED	JUGULAR	AVF	YES	NA	4
103	66		M	RETIRED	HTN	INSURANCE	3	NON TUNNELED	JUGULAR	TUNNELED	YES	NA	14
152	66		F	EMPLOYED	HTN	CASH	2	NON TUNNELED	FEMORAL	TUNNELED	YES	NA	11
153	66		M	UNEMPLOYED	OBSTRUCTIVE	INSURANCE	3	NON TUNNELED	FEMORAL	TUNNELED	YES	NA	3
173	66		M	EMPLOYED	DM	INSURANCE	3	NON TUNNELED	FEMORAL	TUNNELED	YES	NA	6
174	67		F	RETIRED	DM	INSURANCE	3	NON TUNNELED	FEMORAL	TUNNELED	YES	NA	5
127	68		F	UNEMPLOYED	HTN	INSURANCE	3	NON TUNNELED	JUGULAR	TUNNELED	YES	NA	5
177	68		M	RETIRED	DM	INSURANCE	3	NON TUNNELED	JUGULAR	TUNNELED	YES	NA	7
1	68		M	RETIRED	Combined DM-HTN	INSURANCE	3	AVF	NA	TUNNELED	YES	NA	5
16	68		M	UNEMPLOYED	HTN	INSURANCE	3	NON TUNNELED	JUGULAR	AVF	YES	NA	2
73	68		M	RETIRED	Combined DM-HTN	INSURANCE	3	NON TUNNELED	JUGULAR	AVF	YES	NA	3
109	68		M	RETIRED	DM	INSURANCE	3	NON TUNNELED	JUGULAR	NON TUNNELED	NO	NA	3
27	68		M	UNEMPLOYED	DM	CASH	2	NON TUNNELED	FEMORAL	NON TUNNELED	NO	NA	5
79	68		M	RETIRED	HTN	INSURANCE	3	AVF	NA	TUNNELED	YES	NA	10
80	68		M	UNEMPLOYED	DM	INSURANCE	3	AVF	NA	TUNNELED	YES	NA	5
69	69		F	UNEMPLOYED	HTN	CASH	2	NON TUNNELED	JUGULAR	TUNNELED	YES	NA	6
118	70		M	RETIRED	DM	CASH	2	NON TUNNELED	JUGULAR	NON TUNNELED	NO	NA	4
9	71		M	RETIRED	HTN	INSURANCE	3	NON TUNNELED	JUGULAR	TUNNELED	YES	NA	7
64	71		M	RETIRED	DM	INSURANCE	3	NON TUNNELED	JUGULAR	NON TUNNELED	NO	NA	5
91	71		M	RETIRED	HTN	INSURANCE	3	NON TUNNELED	JUGULAR	NON TUNNELED	NO	NA	5
94	71		M	RETIRED	DM	INSURANCE	3	NON TUNNELED	JUGULAR	NON TUNNELED	NO	NA	5
144	71		M	RETIRED	Combined DM-HTN	INSURANCE	3	NON TUNNELED	JUGULAR	NON TUNNELED	NO	NA	12
146	71		F	UNEMPLOYED	DM	INSURANCE	3	NON TUNNELED	JUGULAR	TUNNELED	YES	NA	8
34	72		M	UNEMPLOYED	OBSTRUCTIVE	INSURANCE	3	NON TUNNELED	JUGULAR	AVF	YES	NA	4
140	72		F	UNEMPLOYED	HTN	INSURANCE	3	NON TUNNELED	JUGULAR	TUNNELED	YES	NA	5
56	73		M	RETIRED	UNKNOWN	INSURANCE	3	NON TUNNELED	JUGULAR	NON TUNNELED	NO	NA	5
90	73		F	UNEMPLOYED	DM	INSURANCE	3	NON TUNNELED	JUGULAR	TUNNELED	YES	NA	7
98	76		M	RETIRED	HTN	INSURANCE	3	NON TUNNELED	JUGULAR	NON TUNNELED	NO	NA	5
114	76		F	RETIRED	DM	CASH	3	NON TUNNELED	JUGULAR	TUNNELED	YES	NA	8
66	77		M	UNEMPLOYED	HTN	CASH	3	NON TUNNELED	JUGULAR	NON TUNNELED	NO	NA	4
161	78		M	RETIRED	DM	INSURANCE	3	NON TUNNELED	JUGULAR	AVF	YES	NA	3
28	78		F	RETIRED	HTN	INSURANCE	3	NON TUNNELED	FEMORAL	TUNNELED	YES	NA	10
132	79		M	UNEMPLOYED	DM	INSURANCE	3	NON TUNNELED	JUGULAR	NON TUNNELED	NO	NA	5
156	84		F	UNEMPLOYED	DM	CASH	2	NON TUNNELED	JUGULAR	TUNNELED	YES	NA	6

## Sheet: Sheet3
						OCCUPATION			BARRIER		GN=CHRONIC GN
						R=RETIRED			NO KNOWLEDGE
						E=EMPLOYED			HIGH COST
						U=UNEMPLOYED
						S=STUDENT
						SELF=SELF EMPLOYED

## Sheet: Sheet2
NON TUNNELED	NON TUNNELED	NO	NA	23
NON TUNNELED	NON TUNNELED	NO	NA	6
NON TUNNELED	NON TUNNELED	NO	NA	4
NON TUNNELED	NON TUNNELED	NO	NA	4
NON TUNNELED	NON TUNNELED	NO	NA	5
NON TUNNELED	NON TUNNELED	NO	NA	3
NON TUNNELED	NON TUNNELED	NO	NA	5
NON TUNNELED	NON TUNNELED	NO	NA	8
NON TUNNELED	NON TUNNELED	NO	NA	4
NON TUNNELED	NON TUNNELED	NO	NA	3
NON TUNNELED	NON TUNNELED	NO	NA	4
NON TUNNELED	NON TUNNELED	NO	NA	14
NON TUNNELED	NON TUNNELED	NO	NA	4
NON TUNNELED	NON TUNNELED	NO	NA	12
NON TUNNELED	NON TUNNELED	NO	NA	4
NON TUNNELED	NON TUNNELED	NO	NA	8
NON TUNNELED	NON TUNNELED	NO	NA	3
NON TUNNELED	NON TUNNELED	NO	NA	3
NON TUNNELED	NON TUNNELED	NO	NA	5
NON TUNNELED	NON TUNNELED	NO	NA	4
NON TUNNELED	NON TUNNELED	NO	NA	5
NON TUNNELED	NON TUNNELED	NO	NA	5
NON TUNNELED	NON TUNNELED	NO	NA	5
NON TUNNELED	NON TUNNELED	NO	NA	7
NON TUNNELED	NON TUNNELED	NO	NA	3
NON TUNNELED	NON TUNNELED	NO	NA	5
NON TUNNELED	NON TUNNELED	NO	NA	4
NON TUNNELED	NON TUNNELED	NO	NA	5
NON TUNNELED	NON TUNNELED	NO	NA	5
NON TUNNELED	NON TUNNELED	NO	NA	5
NON TUNNELED	NON TUNNELED	NO	NA	12
NON TUNNELED	NON TUNNELED	NO	NA	5
NON TUNNELED	NON TUNNELED	NO	NA	5
NON TUNNELED	NON TUNNELED	NO	NA	4
NON TUNNELED	NON TUNNELED	NO	NA	5
